# Supplementary material for: Accumulation of Paneth Cells in Early Colorectal Adenomas Is Associated with Beta-Catenin Signaling and Poor Patient Prognosis
Source: Cells. 2021 Oct 28;10(11):2928. doi: 10.3390/cells10112928 (PMC8616107; doi:10.3390/cells10112928)
Supplement: Supplementary file 1 [file cells-10-02928-s001.zip]

Archive with 1 entries (1 files):
- cells-1419813-supplementary.xls
