# Supplementary material for: Accumulation of Paneth Cells in Early Colorectal Adenomas Is Associated with Beta-Catenin Signaling and Poor Patient Prognosis
Source: Cells. 2021 Oct 28;10(11):2928. doi: 10.3390/cells10112928 (PMC8616107; doi:10.3390/cells10112928)
Supplement: Supplementary file 1 [file cells-10-02928-s001.zip › cells-1419813-supplementary.xls]

## Sheet: Hoja1
# of Sample	Paneth	Location	Subtype	Paneth Localiz.	Plasma inflamm.	Eos. granules	Dysplasia	ki67	ckit	cd31	synaptophysin
13BXXX640/6A1	+	Descending Colon	Tubular	Crypt base/Medium	n.d.	(++)	High grade	n.d.	n.d.	+	+++ in Paneth cell area
13BXXX660/1XX1	+	Ascending Colon	Villous	Medium/Surface	(+)	(+)	Low grade	n.d.	n.d.	+++	+++ in Paneth cell area
13BXXX144/1	+	Ascending Colon	Tubular	Crypt base/Medium	(++)	(+)	Low grade	n.d.	n.d.	++	+++ in Paneth cell area
13BXXX637/3XY1	+	Sigmoid Colon	Tubular	Medium/Surface	(+)	(++)	Low grade	n.d.	n.d.	+	+++ in Paneth cell area
13BXXX663/1	+	Ascending Colon	Tubular	Medium/Surface	(+++)	(+)	High grade	n.d.	n.d.	+	+++ in Paneth cell area
13BXXX277/3	+	Transverse Colon	Tubulovillous	Crypt base/Medium	(++)	(+)	High grade	n.d.	n.d.	+++	+++ in Paneth cell area
13BXXX4934/1	+	n.d.	Tubular	Medium	(+)	(+)	Low grade	n.d.	n.d.	+	+++ in Paneth cell area
13BXXX415/1XX1	+	Ascending Colon	Tubular	Medium	(++)	(+)	Low grade	n.d.	n.d.	++	+++ in Paneth cell area
13BXXX944/1	++	Ascending Colon	Tubular	Medium	(+)	(+)	Low grade	0.6	+/++	++	+++ in Paneth cell area
13BXXX724/2	++	Transverse Colon	Tubular	Medium/Surface	(+)	(+)	Low grade	0.7	n.d.	+	+++ in Paneth cell area
13BXXX948/3	+++	Ascending Colon	Tubular	Medium/Surface	(++)	(+)	Low grade	60-70%	+/++	+++	+++ in Paneth cell area
13BXXX906/3	+++	n.d.	Tubular	Medium/Surface	(+)	(+)	Low grade	30-90%	+/++	+++	+/-
13BXXX612/3XX1	+++	Transverse Colon	Tubular	Crypt base/Medium	(+)	(++)	Low grade	0.9	+/+++	+++	+++ in Paneth cell area
13BXXX947/3	+++	Transverse Colon	Tubular	Crypt base/Medium	(+)	(++)	Low grade	0.1	+++	+++	+++ in Paneth cell area
13BXXX690/1XX1	+++	Cecum	Tubular	Medium/Surface	(++)	(++)	Low grade	0.7	+/++	+++	+++ in Paneth cell area
13BXXX040/1XY2	+	Ascending Colon	Tubulovillous	Medium/Surface	(+++)	(++)	Low grade	n.d.	n.d.	++	+++ in Paneth cell area
13BXXX377/2XX1	+	n.d.	Tubular	Crypt base/Medium	(+)	(+)	Low grade	n.d.	n.d.	n.d.	n.d.
14BXXX0586/4XX1	+	Descending Colon	Tubular	Medium/Surface	(++)	(++)	High grade	n.d.	n.d.	n.d.	n.d.
13BXXX325/1A51	++	Ascending Colon	Tubulovillous	Crypt base/Medium	(+)	(+)	Low grade	n.d.	n.d.	n.d.	n.d.
13BXXX281/6XX1	+++	Rectal Ampulla	Tubular	Medium/Surface	(++)	(++)	High grade	n.d.	n.d.	n.d.	+++ homogeneous
14BXXX691/1XX1	++	Ascending Colon	Tubular	Crypt base/Medium	(++)	(+)	Low grade	n.d.	n.d.	n.d.	-
13BXXX554/3XX1	-	Transverse Colon	Tubular	-	-	-	Low grade	0.1	+	+	-
13BXXX928/1XY1	-	Ascending Colon	Tubular	-	-	-	Low grade	n.d.	n.d.	+	+/-
13BXXX141/5XX1	-	Transverse Colon	Tubular	-	-	-	Low grade	0.7	n.d.	+++	+/-
13BXXX410/1XX1	-	Ascending Colon	Tubular	-	-	-	Low grade	n.d.	n.d.	++	+/-
13BXXX554/5XY1	-	Descending Colon	Tubular	-	-	-	Low grade	0.3	n.d.	+	+/-
13BXXX461/1XX1	-	Descending Colon	Tubular	-	-	-	Low grade	n.d.	n.d.	n.d.	n.d.
13BXXX554/5XX1	-	Ascending Colon	Tubular	-	-	-	Low grade	0.3	+	++	+/-
13BXXX928/1XX1	-	Ascending Colon	Tubular	-	-	-	Low grade	0.8	+	+	+/-
13BXXX282/1XY1	-	Descending Colon	Tubular	-	-	-	Low grade	0.4	-	+/-	-
13BXXX103/7XX1	-	Sigmoid Colon	Tubulovillous	-	-	-	High grade	0.7	-	+/-	+/-
13BXXX582/3XX1	-	Transverse Colon	Tubular	-	-	-	Low grade	0.5	-	-	+/-
13BXXX103/5XX1	-	Transverse Colon	Tubular	-	-	-	Low grade	0.6	-	+	-
13BXXX935/1XX1	-	Transverse Colon	Tubular	-	-	-	Low grade	0.6	-	+	+/-
13BXXX462/3XX1	-	Ascending Colon	Tubular	-	-	-	Low grade	0.9	-	+/-	-
13BXXX282/1XX1	-	Sigmoid Colon	Tubulovillous	-	-	-	Low grade	n.d.	n.d.	n.d.	n.d.
13BXXX4/1XX	-	n.d.	Tubular	-	-	-	Low grade	0.8	n.d.	++	-
13BXXX2/1	-	n.d.	Tubulovillous	-	-	-	Low grade	0.3	n.d.	+/-	+/-
					-
